# Supplementary material for: Targeting oncogenic KRasG13C with nucleotide-based covalent inhibitors
Source: eLife. 2023 Mar 27;12:e82184. doi: 10.7554/eLife.82184 (PMC10042540; doi:10.7554/eLife.82184)
Supplement: Table 1—source data 1. — (A) Competitive binding experiments of GDP and mantdGDP; 1 μM KRas and 2 μM mantdGDP was used in the absence (black curve) or in the presence of 1 µM (red), 2 µM (blue) or 6 µM (green) competing nucleotides in a stopped-flow instrument. (B) The binding curves were globally fit to the indicated model using KinTek Explorer to obtain the corresponding association rates (kon). (C, D, E) Competitive binding experiments between mantdGDP and GDP, GTP, or dGTP analogues. Calculated kon values are shown in Table 1—source data 2. [file elife-82184-table1-data1.zip]

Archive with 1 entries (1 files):
- Table 1-source data 1.tiff
