# Supplementary material for: Targeting oncogenic KRasG13C with nucleotide-based covalent inhibitors
Source: eLife. 2023 Mar 27;12:e82184. doi: 10.7554/eLife.82184 (PMC10042540; doi:10.7554/eLife.82184)
Supplement: Table 1—source data 2. — Overview of kon rate constants obtained from competitive binding experiments with mantdGDP (Table 1—source data 1). [file elife-82184-table1-data2.zip]

Archive with 1 entries (1 files):
- Table 1-source data 2.docx
