# Supplementary material for: Targeting oncogenic KRasG13C with nucleotide-based covalent inhibitors
Source: eLife. 2023 Mar 27;12:e82184. doi: 10.7554/eLife.82184 (PMC10042540; doi:10.7554/eLife.82184)
Supplement: Table 1—source data 4. — Overview of the calculated KD values of pdaGDP and edaGDP obtained from an HPLC-based approach (Table 1—source data 3); For reference, the KD values of GDP and the nucleotide analogue SML-8-73-1 are also listed. [file elife-82184-table1-data4.zip]

Archive with 1 entries (1 files):
- Table 1-source data 4.docx
