# Supplementary material for: Targeting oncogenic KRasG13C with nucleotide-based covalent inhibitors
Source: eLife. 2023 Mar 27;12:e82184. doi: 10.7554/eLife.82184 (PMC10042540; doi:10.7554/eLife.82184)
Supplement: Figure 3—source data 1. [file elife-82184-fig3-data1.zip]

Archive with 16 entries (12 files):
- Figure 3-source data 1/
- Figure 3-source data 1/KRasG13C/
- Figure 3-source data 1/KRasG13C-edaGDP/
- Figure 3-source data 1/KRasG13C-edaGDP/1_KRasG13C-edaGDP_KRas.tif
- Figure 3-source data 1/KRasG13C-edaGDP/1_KRasG13C-edaGDP_pAkt.tif
- Figure 3-source data 1/KRasG13C-edaGDP/1_KRasG13C-edaGDP_pcRaf_pS6.tif
- Figure 3-source data 1/KRasG13C-edaGDP/1_KRasG13C-edaGDP_pErk.tif
- Figure 3-source data 1/KRasG13C/1_KRasG13C_KRas.tif
- Figure 3-source data 1/KRasG13C/1_KRasG13C_pAkt.tif
- Figure 3-source data 1/KRasG13C/1_KRasG13C_pcRaf_pS6.tif
- Figure 3-source data 1/KRasG13C/1_KRasG13C_pErk.tif
- Figure 3-source data 1/KRasWT/
- Figure 3-source data 1/KRasWT/1_KRasWT_KRas.tif
- Figure 3-source data 1/KRasWT/1_KRasWT_pcRaf_pS6.tif
- Figure 3-source data 1/KRasWT/1_KRasWT_pErK.tif
- Figure 3-source data 1/KRasWT/1_KRasWT_tErk_pAkt.tif
