# Supplementary material for: Targeting oncogenic KRasG13C with nucleotide-based covalent inhibitors
Source: eLife. 2023 Mar 27;12:e82184. doi: 10.7554/eLife.82184 (PMC10042540; doi:10.7554/eLife.82184)
Supplement: Figure 3—figure supplement 3—source data 1. [file elife-82184-fig3-figsupp3-data1.zip]

Archive with 2 entries (1 files):
- Figure 3-figure supplement 3-source data/
- Figure 3-figure supplement 3-source data/Figure 3-figure supplement 3-source data.jpg
