# Supplementary material for: Targeting oncogenic KRasG13C with nucleotide-based covalent inhibitors
Source: eLife. 2023 Mar 27;12:e82184. doi: 10.7554/eLife.82184 (PMC10042540; doi:10.7554/eLife.82184)
Supplement: Figure 3—figure supplement 6—source data 1. [file elife-82184-fig3-figsupp6-data1.zip]

Archive with 63 entries (50 files):
- Figure 3-figure supplement 6-source data/
- Figure 3-figure supplement 6-source data/A_KRasWT/
- Figure 3-figure supplement 6-source data/A_KRasWT/1/
- Figure 3-figure supplement 6-source data/A_KRasWT/1/1_KRasWT_KRas.tif
- Figure 3-figure supplement 6-source data/A_KRasWT/1/1_KRasWT_pcRaf_pS6.tif
- Figure 3-figure supplement 6-source data/A_KRasWT/1/1_KRasWT_pErK.tif
- Figure 3-figure supplement 6-source data/A_KRasWT/1/1_KRasWT_tAkt.tif
- Figure 3-figure supplement 6-source data/A_KRasWT/1/1_KRasWT_tErk_pAkt.tif
- Figure 3-figure supplement 6-source data/A_KRasWT/2/
- Figure 3-figure supplement 6-source data/A_KRasWT/2/2_KRasWT_KRas.tif
- Figure 3-figure supplement 6-source data/A_KRasWT/2/2_KRasWT_pcRaf_pS6.tif
- Figure 3-figure supplement 6-source data/A_KRasWT/2/2_KRasWT_pErk_tAkt.tif
- Figure 3-figure supplement 6-source data/A_KRasWT/2/2_KRasWT_tErk_pAkt.tif
- Figure 3-figure supplement 6-source data/A_KRasWT/3/
- Figure 3-figure supplement 6-source data/A_KRasWT/3/3_KRasWT_KRas.tif
- Figure 3-figure supplement 6-source data/A_KRasWT/3/3_KRasWT_pAkt.tif
- Figure 3-figure supplement 6-source data/A_KRasWT/3/3_KRasWT_pcRaf_pS6.tif
- Figure 3-figure supplement 6-source data/A_KRasWT/3/3_KRasWT_pErk.tif
- Figure 3-figure supplement 6-source data/A_KRasWT/3/3_KRasWT_tAkt.tif
- Figure 3-figure supplement 6-source data/A_KRasWT/3/3_KRasWT_tErk.tif
- Figure 3-figure supplement 6-source data/B_KRasG13C/
- Figure 3-figure supplement 6-source data/B_KRasG13C/1/
- Figure 3-figure supplement 6-source data/B_KRasG13C/1/1_KRasG13C_KRas.tif
- Figure 3-figure supplement 6-source data/B_KRasG13C/1/1_KRasG13C_pAkt.tif
- Figure 3-figure supplement 6-source data/B_KRasG13C/1/1_KRasG13C_pcRaf_pS6.tif
- Figure 3-figure supplement 6-source data/B_KRasG13C/1/1_KRasG13C_pErk.tif
- Figure 3-figure supplement 6-source data/B_KRasG13C/1/1_KRasG13C_tAkt.tif
- Figure 3-figure supplement 6-source data/B_KRasG13C/1/1_KRasG13C_tErk.tif
- Figure 3-figure supplement 6-source data/B_KRasG13C/2/
- Figure 3-figure supplement 6-source data/B_KRasG13C/2/2_KRasG13C_KRas.tif
- Figure 3-figure supplement 6-source data/B_KRasG13C/2/2_KRasG13C_pAkt.tif
- Figure 3-figure supplement 6-source data/B_KRasG13C/2/2_KRasG13C_pcRaf_pS6.tif
- Figure 3-figure supplement 6-source data/B_KRasG13C/2/2_KRasG13C_tAkt_pErk.tif
- Figure 3-figure supplement 6-source data/B_KRasG13C/2/2_KRasG13C_tErk.tif
- Figure 3-figure supplement 6-source data/B_KRasG13C/3/
- Figure 3-figure supplement 6-source data/B_KRasG13C/3/3_KRasG13C_KRas.tif
- Figure 3-figure supplement 6-source data/B_KRasG13C/3/3_KRasG13C_pAkt.tif
- Figure 3-figure supplement 6-source data/B_KRasG13C/3/3_KRasG13C_pcRaf_pS6.tif
- Figure 3-figure supplement 6-source data/B_KRasG13C/3/3_KRasG13C_pErk.tif
- Figure 3-figure supplement 6-source data/B_KRasG13C/3/3_KRasG13C_tAkt.tif
- Figure 3-figure supplement 6-source data/B_KRasG13C/3/3_KRasG13C_tErk.tif
- Figure 3-figure supplement 6-source data/C_KRasG13C-edaGDP/
- Figure 3-figure supplement 6-source data/C_KRasG13C-edaGDP/1/
- Figure 3-figure supplement 6-source data/C_KRasG13C-edaGDP/1/1_KRasG13C-edaGDP_KRas.tif
- Figure 3-figure supplement 6-source data/C_KRasG13C-edaGDP/1/1_KRasG13C-edaGDP_pAkt.tif
- Figure 3-figure supplement 6-source data/C_KRasG13C-edaGDP/1/1_KRasG13C-edaGDP_pcRaf_pS6.tif
- Figure 3-figure supplement 6-source data/C_KRasG13C-edaGDP/1/1_KRasG13C-edaGDP_pErk.tif
- Figure 3-figure supplement 6-source data/C_KRasG13C-edaGDP/1/1_KRasG13C-edaGDP_tAkt.tif
- Figure 3-figure supplement 6-source data/C_KRasG13C-edaGDP/1/1_KRasG13C-edaGDP_tErk.tif
- Figure 3-figure supplement 6-source data/C_KRasG13C-edaGDP/2/
- Figure 3-figure supplement 6-source data/C_KRasG13C-edaGDP/2/2_KRasG13C-edaGDP_KRas.tif
- Figure 3-figure supplement 6-source data/C_KRasG13C-edaGDP/2/2_KRasG13C-edaGDP_pAkt.tif
- Figure 3-figure supplement 6-source data/C_KRasG13C-edaGDP/2/2_KRasG13C-edaGDP_pcRaf_pS6.tif
- Figure 3-figure supplement 6-source data/C_KRasG13C-edaGDP/2/2_KRasG13C-edaGDP_pErk.tif
- Figure 3-figure supplement 6-source data/C_KRasG13C-edaGDP/2/2_KRasG13C-edaGDP_tAkt.tif
- Figure 3-figure supplement 6-source data/C_KRasG13C-edaGDP/2/2_KRasG13C-edaGDP_tErk.tif
- Figure 3-figure supplement 6-source data/C_KRasG13C-edaGDP/3/
- Figure 3-figure supplement 6-source data/C_KRasG13C-edaGDP/3/3_KRasG13C-edaGDP_KRas.tif
- Figure 3-figure supplement 6-source data/C_KRasG13C-edaGDP/3/3_KRasG13C-edaGDP_pAkt.tif
- Figure 3-figure supplement 6-source data/C_KRasG13C-edaGDP/3/3_KRasG13C-edaGDP_pcRaf_pS6.tif
- Figure 3-figure supplement 6-source data/C_KRasG13C-edaGDP/3/3_KRasG13C-edaGDP_pErk.tif
- Figure 3-figure supplement 6-source data/C_KRasG13C-edaGDP/3/3_KRasG13C-edaGDP_tAkt.tif
- Figure 3-figure supplement 6-source data/C_KRasG13C-edaGDP/3/3_KRasG13C-edaGDP_tErk.tif
