# Supplementary material for: Targeting oncogenic KRasG13C with nucleotide-based covalent inhibitors
Source: eLife. 2023 Mar 27;12:e82184. doi: 10.7554/eLife.82184 (PMC10042540; doi:10.7554/eLife.82184)
Supplement: Figure 3—figure supplement 7—source data 1. [file elife-82184-fig3-figsupp7-data1.zip]

Archive with 10 entries (9 files):
- Figure 3-figure supplement 7-source data/
- Figure 3-figure supplement 7-source data/1_KRasG13C-edaGDP_KRas.tif
- Figure 3-figure supplement 7-source data/1_KRasG13C_KRas.tif
- Figure 3-figure supplement 7-source data/1_KRasWT_KRas.tif
- Figure 3-figure supplement 7-source data/2_KRasG13C-edaGDP_KRas.tif
- Figure 3-figure supplement 7-source data/2_KRasG13C_KRas.tif
- Figure 3-figure supplement 7-source data/2_KRasWT_KRas.tif
- Figure 3-figure supplement 7-source data/3_KRasG13C-edaGDP_KRas.tif
- Figure 3-figure supplement 7-source data/3_KRasG13C_KRas.tif
- Figure 3-figure supplement 7-source data/3_KRasWT_KRas.tif
