# Supplementary material for: Targeting oncogenic KRasG13C with nucleotide-based covalent inhibitors
Source: eLife. 2023 Mar 27;12:e82184. doi: 10.7554/eLife.82184 (PMC10042540; doi:10.7554/eLife.82184)
Supplement: Figure 3—figure supplement 8—source data 1. [file elife-82184-fig3-figsupp8-data1.zip]

Archive with 28 entries (22 files):
- Figure 3-figure supplement 8-source data/
- Figure 3-figure supplement 8-source data/A/
- Figure 3-figure supplement 8-source data/A/1/
- Figure 3-figure supplement 8-source data/A/1/1_KRasG13CacetyledaGDP_KRas.tif
- Figure 3-figure supplement 8-source data/A/1/1_KRasG13CacetyledaGDP_pAkt.tif
- Figure 3-figure supplement 8-source data/A/1/1_KRasG13CacetyledaGDP_pcRaf_pS6.tif
- Figure 3-figure supplement 8-source data/A/1/1_KRasG13CacetyledaGDP_pErk.tif
- Figure 3-figure supplement 8-source data/A/1/1_KRasG13CacetyledaGDP_tAkt.tif
- Figure 3-figure supplement 8-source data/A/1/1_KRasG13CacetyledaGDP_tErk.tif
- Figure 3-figure supplement 8-source data/A/2/
- Figure 3-figure supplement 8-source data/A/2/2_KRasG13CacetyledaGDP_KRas.tif
- Figure 3-figure supplement 8-source data/A/2/2_KRasG13CacetyledaGDP_pAkt.tif
- Figure 3-figure supplement 8-source data/A/2/2_KRasG13CacetyledaGDP_pcRaf.tif
- Figure 3-figure supplement 8-source data/A/2/2_KRasG13CacetyledaGDP_pErk.tif
- Figure 3-figure supplement 8-source data/A/2/2_KRasG13CacetyledaGDP_pS6.tif
- Figure 3-figure supplement 8-source data/A/2/2_KRasG13CacetyledaGDP_tAkt.tif
- Figure 3-figure supplement 8-source data/A/2/2_KRasG13CacetyledaGDP_tErk.tif
- Figure 3-figure supplement 8-source data/A/3/
- Figure 3-figure supplement 8-source data/A/3/3_KRasG13CacetyledaGDP_KRas.tif
- Figure 3-figure supplement 8-source data/A/3/3_KRasG13CacetyledaGDP_pAkt.tif
- Figure 3-figure supplement 8-source data/A/3/3_KRasG13CacetyledaGDP_pcRaf_S6.tif
- Figure 3-figure supplement 8-source data/A/3/3_KRasG13CacetyledaGDP_pErk.tif
- Figure 3-figure supplement 8-source data/A/3/3_KRasG13CacetyledaGDP_tAkt.tif
- Figure 3-figure supplement 8-source data/A/3/3_KRasG13CacetyledaGDP_tErk.tif
- Figure 3-figure supplement 8-source data/B/
- Figure 3-figure supplement 8-source data/B/1_KRasG13CacetyledaGDP_KRas.tif
- Figure 3-figure supplement 8-source data/B/2_KRasG13CacetyledaGDP_KRas.tif
- Figure 3-figure supplement 8-source data/B/3_KRasG13CacetyledaGDP_KRas.tif
