# Supplementary material for: Targeting oncogenic KRasG13C with nucleotide-based covalent inhibitors
Source: eLife. 2023 Mar 27;12:e82184. doi: 10.7554/eLife.82184 (PMC10042540; doi:10.7554/eLife.82184)
Supplement: Figure 3—figure supplement 9—source data 1. [file elife-82184-fig3-figsupp9-data1.zip]

Archive with 20 entries (15 files):
- Figure 3-figure supplement 9-source data/
- Figure 3-figure supplement 9-source data/A/
- Figure 3-figure supplement 9-source data/A/1/
- Figure 3-figure supplement 9-source data/A/1/1_KRasG13C-edaGppCp_KRas.tif
- Figure 3-figure supplement 9-source data/A/1/1_KRasG13C-edaGppCp_pAkt.tif
- Figure 3-figure supplement 9-source data/A/1/1_KRasG13C-edaGppCp_pcRaf.tif
- Figure 3-figure supplement 9-source data/A/1/1_KRasG13C-edaGppCp_pErk.tif
- Figure 3-figure supplement 9-source data/A/1/1_KRasG13C-edaGppCp_pS6.tif
- Figure 3-figure supplement 9-source data/A/1/1_KRasG13C-edaGppCp_tAkt.tif
- Figure 3-figure supplement 9-source data/A/1/1_KRasG13C-edaGppCp_tErk.tif
- Figure 3-figure supplement 9-source data/A/2/
- Figure 3-figure supplement 9-source data/A/2/2_KRasG13C-edaGppCp_KRas.tif
- Figure 3-figure supplement 9-source data/A/2/2_KRasG13C-edaGppCp_pAkt.tif
- Figure 3-figure supplement 9-source data/A/2/2_KRasG13C-edaGppCp_pcRaf_pS6.tif
- Figure 3-figure supplement 9-source data/A/2/2_KRasG13C-edaGppCp_pErk.tif
- Figure 3-figure supplement 9-source data/A/2/2_KRasG13C-edaGppCp_tAkt.tif
- Figure 3-figure supplement 9-source data/A/2/2_KRasG13C-edaGppCp_tErk.tif
- Figure 3-figure supplement 9-source data/B/
- Figure 3-figure supplement 9-source data/B/1_KRasG13C-edaGppCp_KRas.tif
- Figure 3-figure supplement 9-source data/B/2_KRasG13C-edaGppCp_KRas.tif
